# Supplementary material for: Species conservation profile of the rare and endemic trapdoor spider Calathotarsus simoni (Araneae, Migidae) from Central Argentina
Source: Biodivers Data J. 2017 Oct 24;(5):e14790. doi: 10.3897/BDJ.5.e14790 (PMC5665003; doi:10.3897/BDJ.5.e14790)
Supplement: Supplementary material 1 — Range Map [file bdj-05-e14790-s001.kml]

<?xml version="1.0" encoding="UTF-8"?>
<kml xmlns="http://earth.google.com/kml/2.2">
<Document>
<name></name>
<description><![CDATA[]]></description>

<Style id="1">
<LineStyle>
<width>1</width>
<color>ff000000</color>
</LineStyle>
<PolyStyle>
<fill>0</fill>
</PolyStyle>
</Style>

<Placemark>
<name>R Polygon</name>
<description><![CDATA[]]></description>
<styleUrl>#1</styleUrl>
<visibility>1</visibility>
<MultiGeometry>
<Polygon>
<outerBoundaryIs>
<LinearRing>
<coordinates>
-57.8225,-37.9197
-62.0531,-38.0722
-62.1419,-37.7592
-58.2611,-37.8769
-57.8225,-37.9197
</coordinates>
</LinearRing>
</outerBoundaryIs>
</Polygon>
</MultiGeometry>
</Placemark>
</Document>
</kml>
